# Supplementary material for: MsTargetPeaker: A Quality-Aware Deep Reinforcement Learning Approach for Peak Identification in Targeted Proteomics
Source: Mol Cell Proteomics. 2026 Feb 2;25(3):101523. doi: 10.1016/j.mcpro.2026.101523 (PMC12966724; doi:10.1016/j.mcpro.2026.101523)
Supplement: Supplemental Table [file mmc2.xlsx]

## Sheet: Table S1
Table S1. The nine external datasets used to evaulate the performance of MsTargetPeaker
Dataset	Experiment Type	Title	PMID	PanoramaWeb URL	Skyline File on Panorama Public
A1	MRM	Targeted Proteomics Reveals Quantitative Differences in Low Abundance Glycosyltransferases of Patients with Congenital Disorders of Glycosylation	38256263	https://panoramaweb.org/GTs-MRM.url	Figures_3_and_S3_HEK_293T_Fibroblasts_HeLa_2023-12-22_01-03-03.sky.zip
A2					Figures_4_5_6_7_8A_Heidelberg_CDG-Patients_2023-12-22_02-32-43.sky.zip
A3					Figure_8B_Freiburg_ALG1-CDG-Patients_Comparison_2023-12-22_02-34-55.sky.zip
B1	MRM	Assessment of Kinome-Wide Activity Remodeling upon Picornavirus Infection	38556169	https://panoramaweb.org/xPLtbS.url	CVB3_kinome_2023-10-31_04-41-10.sky.zip
B2					EMCV_kinome_2023-10-31_04-42-06.sky.zip
C	MRM	Serum Proteomics of Mother-infant Dyads Carrying HLA-conferred Type 1 Diabetes Risk	38883825	https://panoramaweb.org/AG0DKm.url	EDIA_SRM_to_panorama_2023-10-11_17-36-18.sky.zip
E	MRM	Deciphering Phenotypes from Protein Biomarkers for Translational Research with PIPER.	37171072	https://panoramaweb.org/Moffitt-LSCC_MRM.url	10-11-2021_LSCC_MRMassay_SCC-ID_NC-CALL_2023-03-06_13-41-03.sky.zip
F	PRM	Characterization of Reduced Astrocyte Creatine Kinase Levels in Alzheimer's Disease	38856187	https://panoramaweb.org/xlJGxe.url	Final_quant_20180226_iRT_2023-12-20_15-36-28.sky.zip
G	PRM	Targeted Proteomics Addresses Selectivity and Complexity of Protein Degradation by Autophagy	39245437	https://panoramaweb.org/6Q0ZUt.url	20231006_PA15_2024-02-28_10-32-40.sky.zip

## Sheet: Table S2
Table S2. Network architecture for the reinforcement learning agent
The neural network architecture contains three types of neural networks. The feature extractor takes the observation matrix with the dimension of 42 rows and 1024 columns and outputs an one-dimensional vector of 128 features (highlighted in blue color). Then, the policy and value networks take this 128-feature vector as their input and generate the resulting action values as well as the estimated…
Type	Layer	Input Dimension	Output Dimension
Feature Extractor	Convolution Layer	(42, 1024)	(64, 511)
	Max Pooling	(64, 511)	(64, 255)
	ReLu activation	(64, 255)	(64, 255)
	Convolution Layer	(64, 255)	(32, 127)
	Max Pooling	(32, 127)	(32, 63)
	ReLu Activation	(32, 63)	(32, 63)
	Matrix Flatten	(32, 63)	(1, 2016)
	Fully-connected Layer	(1, 2016)	(1, 512)
	Fully-connected Layer	(1, 512)	(1, 128)
Policy Network	Fully-connected Layer	128	32
	Tanh activation	32	32
	Fully-connected Layer	32	32
	Tanh activation	32	32
	Fully-connected Layer	32	2
Value Network	Fully-connected Layer	128	32
	Tanh activation	32	32
	Fully-connected Layer	32	32
	Tanh activation	32	32
	Fully-connected Layer	32	1

## Sheet: Table S3
Table S3. Running time table for multi-round MCTS search cycles.
This table shows the estimated time in seconds for different MCTS rounds with varying degrees of cycle reduction. The running time of MsTargetPeaker for each peak group depends on the number of search rounds. Distinct peaks can often be identified in a single round, whereas low-quality peaks may require all seven rounds to refine their boundaries. The original full MCTS cycle counts range from 30…
MCTS Cycle Number Reduction	Rounds
	1	1~2	1~3	1~4	1~5	1~6	1~7
0	42.86	110.35	244.29	359.45	538.27	659.5	800.07
0.5	25.19	66.84	131.88	212.51	288.12	368.4	433.62
0.8	15.88	35.93	70.08	108.29	139.68	170.88	223.45
0.9	13.03	27.97	47.65	75.22	96.52	120.53	140.3
0.95	12.09	24.44	40.96	56.96	74.43	89.66	101.69

## Sheet: Table S4
Table S4. MsTargetPeaker performance with reduced MCTS cycle numbers for each search round.
We evaluated the performance with fewer MCTS cycles using the nine datasets (Table S1). The four metrics — average precision (AP), Pearson correlation coefficient (PCC), Spearman’s rank correlation coefficient (SPC), and mean arctangent absolute percentage error (MAAPE) — were used for assessment, as described in the main text. Overall, performance remained similar to that with the full cycle num…
Dataset	MCTS Cycle Number Reduction	AP	PCC	Spearman	MAAPE
A1	0	0.9938	0.9904	0.9934	0.1233
	0.5	0.9914	0.9898	0.993	0.1228
	0.8	0.9918	0.9899	0.9933	0.122
	0.9	0.9918	0.9904	0.9932	0.1239
	0.95	0.9895	0.9759	0.9845	0.1247
A2	0	0.9834	0.9758	0.981	0.0923
	0.5	0.9838	0.9823	0.9816	0.0887
	0.8	0.9835	0.9817	0.9808	0.0872
	0.9	0.9852	0.9823	0.982	0.0908
	0.95	0.9826	0.9825	0.9817	0.0867
A3	0	0.9828	0.985	0.9761	0.0756
	0.5	0.9828	0.9854	0.9759	0.0766
	0.8	0.9827	0.9856	0.976	0.075
	0.9	0.9794	0.9849	0.9738	0.0772
	0.95	0.9792	0.9858	0.9774	0.0722
B1	0	0.9668	0.9913	0.9909	0.0518
	0.5	0.9661	0.9896	0.9914	0.0516
	0.8	0.9657	0.9915	0.991	0.0522
	0.9	0.9652	0.9912	0.9907	0.052
	0.95	0.9667	0.9892	0.9909	0.0528
B2	0	0.977	0.994	0.9969	0.0499
	0.5	0.9766	0.994	0.9968	0.0502
	0.8	0.9766	0.994	0.9969	0.0498
	0.9	0.9754	0.9937	0.9968	0.0496
	0.95	0.976	0.9941	0.9969	0.0498
C	0	0.9968	0.9949	0.9913	0.0076
	0.5	0.9961	0.9953	0.9921	0.0074
	0.8	0.9968	0.995	0.9916	0.0078
	0.9	0.9962	0.995	0.9915	0.0077
	0.95	0.9961	0.9949	0.9912	0.0079
D	0	0.9915	0.993	0.9904	0.0261
	0.5	0.991	0.9931	0.9902	0.0261
	0.8	0.9906	0.9931	0.9907	0.0261
	0.9	0.9908	0.9915	0.9896	0.0262
	0.95	0.9911	0.9923	0.9904	0.0262
E	1	0.9527	0.966	0.9782	0.0602
	0.5	0.9523	0.9663	0.9783	0.06
	0.2	0.9518	0.9653	0.9766	0.0595
	0.1	0.9547	0.9656	0.9774	0.0602
	0.05	0.9529	0.9649	0.9767	0.0617
F	1	0.9924	0.997	0.9968	0.0219
	0.5	0.993	0.9965	0.9964	0.022
	0.2	0.9932	0.997	0.9968	0.0217
	0.1	0.9923	0.997	0.9969	0.0217
	0.05	0.9924	0.997	0.9979	0.0218
